# Supplementary material for: Characterization of DNA Methylation Episignatures for Radon-Induced Lung Cancer
Source: Int J Mol Sci. 2025 Jul 17;26(14):6873. doi: 10.3390/ijms26146873 (PMC12295219; doi:10.3390/ijms26146873)
Supplement: Supplementary file 1 [file ijms-26-06873-s001.zip]

Archive with 1 entries (1 files):
- ijms-3741218-supplementary.pdf
